# Supplementary material for: Chloroplast genome and haplotype relationships unravel the genetic introgression and complex evolutionary history of East Asian Rosa section Synstylae roses (Rosaceae)
Source: Bot Stud. 2025 Jun 13;66:17. doi: 10.1186/s40529-025-00466-y (PMC12165924; doi:10.1186/s40529-025-00466-y)
Supplement: Supplementary file 2 — Supplementary Material 2 [file 40529_2025_466_MOESM2_ESM.xlsx]

## Sheet: Table S1
Supplementary Table S1. List of the East Asian Rosa sections Synstylae and Chinenses taxa analyzed in this study.
Taxon	Section	Series	Distribution
Rosa chinensis var. spontanea	Chinenses	N/A	Sino-Himalayan Subregion
Rosa lucidissima	Chinenses	N/A	Sino-Himalayan Subregion
Rosa odorata var. gigantea	Chinenses	N/A	Sino-Himalayan Subregion
Rosa brunonii	Synstylae	Brunonianae	Sino-Himalayan Subregion
Rosa filipes	Synstylae	Brunonianae	Sino-Himalayan Subregion
Rosa helenae	Synstylae	Brunonianae	Sino-Himalayan Subregion
Rosa longicuspis	Synstylae	Brunonianae	Sino-Himalayan Subregion
Rosa sambucina	Synstylae	Brunonianae	Sino-Japanese Subregion
Rosa soulieana	Synstylae	Brunonianae	Sino-Himalayan Subregion
Rosa multiflora	Synstylae	Multiflorae	Sino-Japanese Subregion
Rosa lichiangensis*	Synstylae	Multiflorae	Sino-Himalayan Subregion
Rosa lucieae	Synstylae	Multiflorae	Sino-Japanese Subregion
Rosa maximowicziana	Synstylae	Multiflorae	Sino-Japanese Subregion
Rosa onoei var. onoei	Synstylae	Multiflorae	Sino-Japanese Subregion
Rosa onoei var. hakonensis	Synstylae	Multiflorae	Sino-Japanese Subregion
Rosa onoei var. oligantha	Synstylae	Multiflorae	Sino-Japanese Subregion
Rosa paniculigera	Synstylae	Multiflorae	Sino-Japanese Subregion
Rosa taiwanensis	Synstylae	Multiflorae	Sino-Japanese Subregion
Rosa pricei	Synstylae	Multiflorae	Sino-Japanese Subregion
Rosa transmorrisonensis	Synstylae	Multiflorae	Sino-Japanese Subregion
* A hybrid species between the two series (Zhu and Gao, 2015)—Sino-Himalayan R. soulieana (ser. Brunonianae) × Sino-Japanese R. multiflora (ser. Multiflorae)

## Sheet: Table S2
Supplementary Table S2. Sample information of the Sino-Japanese Synstylae accessions employed for haplotype analyses in this study (retrieved from Jeon et al., 2025).
Accession Information							GenBank Accession ID
Taxon	Isolate	Herbarium	Specimen Voucher / Coll. No.	Locality	Latitude	Longitude	ndhF	rbcL	rpoC1	ycf1
Rosa lucieae	2103	SKK	130701003	Chungcheong, South Korea	36.737	126.132	PQ309912	PQ309986	PQ310020	PQ310072
Rosa lucieae	7013	SKK	JJH-013	Jeolla, South Korea	35.066	127.646	PQ309913	PQ309987	PQ310021	PQ310073
Rosa lucieae	7043	SKK	JJH-043	Miyagi, Japan	38.327	141.14	PQ309883	PQ309937	PQ309991	PQ310045
Rosa lucieae	7049	SKK	JJH-049	Jeolla, South Korea	34.378	126.294	PQ309914	PQ309988	PQ310022	PQ310074
Rosa lucieae	7103	SKK	JJH-103	Kochi, Japan	33.288	134.165	PQ309884	PQ309938	PQ309992	PQ310046
Rosa lucieae	7164	SKK	JJH-164	Kochi, Japan	33.576	133.714	PQ309915	PQ309989	PQ310023	PQ310075
Rosa lucieae	7274	SKK	JJH-274	Busan, South Korea	35.123	129.124	PQ309916	PQ309990	PQ310024	PQ310076
Rosa lucieae	JM041	SKK	JM041	Saga, Japan	35.524	129.841	PQ309917	PQ309965	PQ310025	PQ310077
Rosa lucieae	JM051	SKK	JM051	Fukuoka, Japan	33.733	131.013	PQ309918	PQ309966	PQ310026	PQ310078
Rosa lucieae	JM071	SKK	JM071	Tokushima, Japan	33.842	134.813	PQ309885	PQ309939	PQ309993	PQ310047
Rosa maximowicziana	3132	SKK	140710032	Primorsky, Russia	43.033	134.15	PQ309919	PQ309974	PQ310027	PQ310079
Rosa maximowicziana	7010	SKK	JJH-010	Incheon, South Korea	37.977	124.678	PQ309920	PQ309975	PQ310028	PQ310080
Rosa maximowicziana	7204	SKK	JJH-204	Gyeonggi, South Korea	38.108	127.393	PQ309921	PQ309976	PQ310029	PQ310081
Rosa maximowicziana	JL138	SKK	JL138	Jilin, China	42.446	130.573	PQ309922	PQ309962	PQ310030	PQ310082
Rosa multiflora	7023	SKK	JJH-023	Gyeongsang, South Korea	37.513	130.907	PQ309923	PQ309967	PQ310031	PQ310083
Rosa multiflora	7061	SKK	JJH-061	Chungcheong, South Korea	36.82	126.185	PQ309924	PQ309968	PQ310032	PQ310084
Rosa multiflora	7118	SKK	JJH-118	Kochi, Japan	33.552	133.533	PQ309886	PQ309940	PQ309994	PQ310048
Rosa multiflora	7132	SKK	JJH-132	Kochi, Japan	33.682	133.654	PQ309925	PQ309969	PQ310033	PQ310085
Rosa multiflora	7219	SKK	JJH-219	Jeju, South Korea	33.302	126.556	PQ309926	PQ309970	PQ310034	PQ310086
Rosa multiflora	7277	SKK	JJH-277	Busan, South Korea	35.124	129.12	PQ309927	PQ309971	PQ310035	PQ310087
Rosa multiflora	7286	SKK	JJH-286	Zhejiang, China	30.108	118.884	PQ309887	PQ309972	PQ309995	PQ310097
Rosa multiflora	7294	SKK	JJH-294	Zhejiang, China	30.3	119.117	PQ309888	PQ309973	PQ309996	PQ310098
Rosa multiflora	JM011	SKK	JM011	Nara, Japan	35.175	138.359	PQ309928	PQ309963	PQ310036	PQ310088
Rosa multiflora	JM031	SKK	JM031	Miyagi, Japan	38.226	140.854	PQ309929	PQ309964	PQ310037	PQ310089
Rosa multiflora	JM151	SKK	JM151	Tokushima, Japan	33.953	134.417	PQ309889	PQ309941	PQ309997	PQ310049
Rosa onoei var. onoei	7126	SKK	JJH-126	Kochi, Japan	33.682	133.654	PQ309890	PQ309942	PQ309998	PQ310050
Rosa onoei var. onoei	JM081	SKK	JM081	Kagawa, Japan	34.116	134.009	PQ309891	PQ309943	PQ309999	PQ310051
Rosa onoei var. onoei	JM091	SKK	JM091	Hyogo, Japan	34.235	134.814	PQ309892	PQ309944	PQ310000	PQ310052
Rosa onoei var. onoei	JM121	SKK	JM121	Hiroshima, Japan	34.695	133.367	PQ309893	PQ309945	PQ310001	PQ310053
Rosa onoei var. hakonensis	1524	A	H.Iketani-1524	Yamanashi, Japan	35.433	138.85	PQ309894	PQ309946	PQ310004	PQ310057
Rosa onoei var. hakonensis	5806	A	M.Furuse-02Jun58	Yamanashi, Japan	N/A	N/A	PQ309895	PQ309947	PQ310005	PQ310058
Rosa onoei var. oligantha	2965	A	H.Muroi-2965	Hyogo, Japan	N/A	N/A	PQ309896	PQ309948	PQ310002	PQ310054
Rosa onoei var. oligantha	3051	A	M.Mizushima-3051	Tokyo, Japan	N/A	N/A	PQ309930	PQ309977	PQ310038	PQ310090
Rosa onoei var. oligantha	6075	A	TI-0706075	Kanagawa, Japan	35.592	139.27	PQ309897	PQ309949	PQ310003	PQ310055
Rosa onoei var. oligantha	JM163	SKK	JM163	Shizuoka, Japan	34.957	138.841	PQ309898	PQ309950	PQ310006	PQ310056
Rosa paniculigera	1024	A	OOM-88894	Kyoto, Japan	N/A	N/A	PQ309899	PQ309951	PQ310007	PQ310059
Rosa paniculigera	JM152	SKK	JM152	Tokushima, Japan	33.953	134.417	PQ309900	PQ309952	PQ310008	PQ310060
Rosa paniculigera	JM191	SKK	JM191	Aichi, Japan	34.896	137.263	PQ309901	PQ309953	PQ310009	PQ310061
Rosa paniculigera	JM201	SKK	JM201	Tottori, Japan	35.382	134.362	PQ309902	PQ309954	PQ310010	PQ310062
Rosa pricei	296331	TAIF	296331	Taichung, Taiwan	N/A	N/A	PQ309905	PQ309955	PQ310011	PQ310065
Rosa pricei	296338	TAIF	296338	Yilan, Taiwan	N/A	N/A	PQ309906	PQ309956	PQ310012	PQ310066
Rosa pricei	296356	TAIF	296356	Taichung, Taiwan	N/A	N/A	PQ309907	PQ309957	PQ310013	PQ310067
Rosa pricei	296374	TAIF	296374	Hsinchu, Taiwan	N/A	N/A	PQ309908	PQ309958	PQ310014	PQ310068
Rosa pricei	296976	TAIF	296976	Hsinchu, Taiwan	N/A	N/A	PQ309909	PQ309959	PQ310015	PQ310069
Rosa sambucina	1637	A	TUS-TWTw-21637	Shimane, Japan	34.951	132.492	PQ309903	PQ309978	PQ310016	PQ310063
Rosa sambucina	4856	A	G.Murata-44856	Shiga, Japan	N/A	N/A	PQ309904	PQ309979	PQ310017	PQ310064
Rosa sambucina	7300	SKK	JJH-300	Nantou, Taiwan	23.54	120.9	PQ309931	PQ309980	PQ310039	PQ310091
Rosa taiwanensis	7268	SKK	JJH-268	Chiayi, Taiwan	N/A	N/A	PQ309910	PQ309960	PQ310018	PQ310070
Rosa taiwanensis	7272	SKK	JJH-272	Chiayi, Taiwan	N/A	N/A	PQ309911	PQ309961	PQ310019	PQ310071
Rosa transmorrisonensis	7298	SKK	JJH-298	Hualien, Taiwan	24.168	121.291	PQ309932	PQ309981	PQ310040	PQ310092
Rosa transmorrisonensis	7304	SKK	JJH-304	Nantou, Taiwan	24.162	121.287	PQ309933	PQ309982	PQ310041	PQ310093
Rosa transmorrisonensis	291006	TAIF	391006	Nantou, Taiwan	N/A	N/A	PQ309934	PQ309983	PQ310042	PQ310094
Rosa transmorrisonensis	296330	TAIF	296330	Yilan, Taiwan	N/A	N/A	PQ309935	PQ309984	PQ310043	PQ310095
Rosa transmorrisonensis	386925	TAIF	386925	Chiayi, Taiwan	N/A	N/A	PQ309936	PQ309985	PQ310044	PQ310096

## Sheet: Table S3
Supplementary Table S3. Chloroplast genome accessions of Rosa sect. Synstylae species and their close relatives employed in this study.
Taxon				GenBank accession	Locality
Genus Fragaria; Rosoideae; Rosaceae
			Fragaria vesca	NC_015206.1	N/A*
Genus Rosa; Rosoideae; Rosaceae
	subg. Hulthemia
			Rosa persica	NC_061272.1	France*
	subg. Rosa
		sect. Synstylae
			Rosa arvensis	NC_061263.1	Europe**
			ser. Brunonianae
			Rosa brunonii	NC_061267.1	China
			Rosa filipes	NC_053856.1	China
			Rosa helenae	NC_061982.1	China
			Rosa longicuspis	NC_061987.1	China
				PP565789.1	China
			Rosa soulieana	NC_079871.1	China
			ser. Multiflorae
			Rosa lichiangensis	NC_079928.1	China
			Rosa lucieae	NC_040997.1	Korea
				OK938394.1	China
				OQ735270.1	China
			Rosa maximowicziana	NC_040960.1	Korea
			Rosa multiflora	NC_039989.1	N/A
				MG727863.1	Korea
				MZ261864.1	China
				OQ735288.1	China
			Rosa pricei	MK613354.1	Taiwan**
			Rosa taiwanensis	NC_061986.1	Taiwan**
			Rosa transmorrisonensis	NC_065110.1	Taiwan**
		sect. Chinenses
			Rosa chinensis var. spontanea	NC_038102.1	China
				MZ261838.1	China**
			Rosa lucidissima	NC_079929.1	China
				MK782979.1	China
			Rosa odorata var. gigantea	NC_061264.1	China**
				KF753637.1	China**
		sect. Microphyllae
			Rosa roxburghii	NC_032038.1	China
*Cultivated individual or inbred line
**Estimated locality based on the endemicity

## Sheet: Table S4
Supplementary Table S4. Statistics of chloroplast genomes and their annotations of the five Sino-Japanese Synstylae species assembled in this study.
Features	R. onoei	R. paniculigera	R. sambucina	R. transmorrisonensis	R. taiwanensis
GenBank accession ID	PP934438	PP934439	PP934440	PP934441	PP934442
Reference SRA accession	SRR27406575	SRR27406576	SRR27406580	SRR27406573	SRR27406578
Coverage depth (×)	427.8	591.5	274	427.9	2562.9
Total cpDNA size (bp)	156487	156510	156563	156510	156604
LSC size (bp)	85642	85666	85700	85635	85741
SSC size (bp)	18741	18740	18765	18759	18747
IR size (bp)	26052	26052	26049	26058	26058
Number of unique genes	112	112	112	112	112
Number of unique protein-coding genes	78	78	78	78	78
Number of unique tRNA genes	30	30	30	30	30
Number of unique rRNA genes	4	4	4	4	4
GC content (%)	37.2	37.2	37.2	37.2	37.2
GC content of LSC (%)	35.2	35.2	35.2	35.2	35.2
GC content of SSC (%)	31.3	31.3	31.3	31.3	31.3
GC content of IR (%)	42.7	42.7	42.7	42.7	42.7
*cpDNA: chloroplast DNA; LSC: large single-copy region; SSC: small single-copy region; IR: inverted repeat.

## Sheet: Table S5
Supplementary Table S5. Marker information of the four highly variable chloroplast genic regions for haplotype analyses in this study.
Gene Name	Gene Definition	Primer Sequences (5′-3′)	BIC Best-fit Model*
ndhF	NADH-plastoquinone oxidoreductase subunit 5 gene	Forward: TAG AGT TTG GCT GCT TGG TT	ML: MG + F3×4
		Reverse: ACC CCA CAG AGA CAT TGA AT	BI: HKY + I
rbcL	ribulose-1,5-bisphosphate carboxylase/oxygenase large subunit gene	Forward: TGA TGA GTT GTA GGG AGG GA	ML: SCHN05 + F3×4 + I
		Reverse: CGG CTT CGG TCT TTT TCA AT	BI: F81 + I
rpoC1	RNA polymerase beta′ subunit gene	Forward: CCA ATG AGG GAC GGT CAT AA	ML: MG + F1×4
		Reverse: ACC CTT GGA TAG CTT CTT CG	BI: HKY + I
ycf1	putative chloroplast RF1 protein gene	Forward: AGA CGT CTC TGT TCC CAA AG	ML: MG + F1×4 + G4
		Reverse: TAC CAC ACT TTC CTC GCT TT	BI: GTR + G4
*Best-fit substitution model according to the Bayesian information criterion (BIC) scores; ML: Maximum-likelihood inference; BI: Bayesian inference

## Sheet: Table S6
Supplementary Table S6. Summary of the samples of the parameter values, effective sample sizes (ESSs), and potential scale reduction factors (PSRFs) in the Bayesian phylogenetic inference.
Parameter	Partition	Mean	Variance	Lower	Upper	Median	min ESS	avg ESS	PSRF
tree length	all	0.0625313	3.02393e-05	0.0520168	0.0734194	0.0623473	6820.8	7160.9	0.999937
kappa	ndhF, rpoC1	3.79633	0.849106	2.2151	5.68133	3.6828	7498.58	7499.79	1.00008
reversible substitution rate: A↔C	ycf1	0.176229	0.00164489	0.0988626	0.256001	0.173303	5393.43	5589.99	1.00026
reversible substitution rate: A↔G	ycf1	0.224636	0.00189888	0.145005	0.313223	0.222803	4567.09	5051.28	0.999968
reversible substitution rate: A↔T	ycf1	0.0299527	0.000194746	0.00643277	0.057417	0.0278104	6777.44	6887.62	1.0001
reversible substitution rate: C↔G	ycf1	0.113343	0.0018435	0.037444	0.197977	0.108534	4921.55	5126.14	0.999937
reversible substitution rate: C↔T	ycf1	0.315349	0.00260405	0.218951	0.416378	0.313848	4874.71	5263.08	0.999959
reversible substitution rate: G↔T	ycf1	0.140491	0.00135848	0.0713425	0.211817	0.136991	5840.79	5918.8	1.0001
state frequency: A	all	0.301681	5.68515e-05	0.286818	0.316207	0.30166	6690.06	6786.99	0.999954
state frequency: C	all	0.170931	3.82139e-05	0.158883	0.18312	0.170825	6509.91	6651.77	0.999934
state frequency: G	all	0.20004	4.2637e-05	0.187108	0.212745	0.200005	6670.42	6701.18	1.00018
state frequency: T	all	0.327349	5.98467e-05	0.312816	0.343116	0.327308	6730.38	6777.6	1.00026
shape of the gamma distribution (α)	ycf1	1.02257	0.622735	0.00182981	2.53026	0.802965	7298.89	7399.94	0.999953
proportion of invariable sites	ndhF, rbcL, rpoC1	0.870759	0.00084038	0.811718	0.916924	0.875299	5910.48	6436.34	0.999944

## Sheet: Table S7
Supplementary Table S7. Statistics of Rosa sect. Synstylae chloroplast haplotypes in East Asian regions.
Statistics	Sino-Himalayan Subregion	Sino-Japanese Subregion
	Southwestern China	South Central-East China	Japanese Archipelago	Korean-Manchurian	Taiwan
No. of samples	7	6	30	15	18
No. of haplotypes	6	5	8	4	4
Haplotype groups	A	C, E, F	A, C, E, G	E	D, E
Diversity
Nucleotide (π)	0.00098	0.00195	0.00128	0.00011	0.00159
Haplotype (HD)	0.9524 (± 0.0955)	0.9333 (± 0.1217)	0.7356 (± 0.0676)	0.3714 (± 0.1532)	0.7124 (± 0.0650)
Tajima's D test
Tajima's D	−0.85853	0.73638	−0.54044	−1.685	2.74301
p-value	0.2497	0.775	0.3286	0.0268	0.9996
Fu's FS test
Fu's FS	−1.92909	0.19177	1.52831	−2.36912	5.80003
p-value	0.0703	0.4495	0.7748	0.0035	0.982
